# Supplementary material for: Study on Synergistic Viscosity Reduction Mechanism and Product Characteristics of Co-Aquathermolysis of Corn Stalk and Furfural Extraction Oil
Source: Materials (Basel). 2026 Jan 22;19(2):428. doi: 10.3390/ma19020428 (PMC12843359; doi:10.3390/ma19020428)
Supplement: Supplementary file 1 [file materials-19-00428-s001.zip]

Archive with 1 entries (1 files):
- materials-4036254-supplementary-done.pdf
